# Supplementary material for: Stratifying Multiple Sclerosis Susceptibility Risk: The Role of HLA‐E*01 and Infectious Mononucleosis in a Population Cohort
Source: Eur J Neurol. 2025 Apr 7;32(4):e70131. doi: 10.1111/ene.70131 (PMC11973926; doi:10.1111/ene.70131)
Supplement: Supplementary file 1 — Data S1. [file ENE-32-e70131-s003.txt]

#########################
#R code template, written by Andrea Nova (University of Pavia)
#########################

#Data could be obtained only with a project application to the UK Biobank team

library(survival)

#Code to obtain a dataset with Mononucleosis diagnosis and Smoking initiation as time-varying covariates
data2<-tmerge(data,data, id=ID, MS_2=event(timetoMS,MS))
temp<-tmerge(data2,data, id=ID, Mononucleosis=tdc(AgeMononucleosis),Smoke=tdc(AgeStartSmoking))


#Cox model, with interactions between HLA alleles and Mononucleosis.
#HLA-DRB1*15:01 does not respect PH assumption and therefere is modeled based on age < or >= 30 years.

temp2 <- survSplit(Surv(tstart,tstop, MS_2) ~ ., data= temp, cut=c(30), episode= "tgroup", id="id")
model <- coxph(
  formula = Surv(tstart,tstop, MS_2) ~ 
    Sex+PlaceOfBirth+Ethnicity+YearOfBirth+OlderSiblings+Smoke+ChildBodySize+
    PC1+PC2+PC3+PC4+    
    DRB1_1303+DRB1_801+B_3801+DQA1_101+DQB1_301+DRB1_301+B_4402_2+B_702+B_5501_2+DQB1_302+
    Mononucleosis*HLAE+
    Mononucleosis*DRB1_1501:strata(tgroup)+
    Mono*A_201_2+
    cluster(eid),
  data = temp2)
summary(model)

##Additive interaction
coef<-coef(model)
name1<-"Mononucleosis"
name2<-"HLAE"
name3<-"Mononucleosis:HLAE"

coef<-coef[which(names(coef) %in% c(name1,name2,name3))]
RERI<-exp(coef[1]+coef[2]+coef[3])-exp(coef[1])-exp(coef[2])+1
AP<-RERI/exp(coef[1]+coef[2]+coef[3])

#######Bootstrap for 95%CIs and p-value
RERI_vector<-NULL
R<-5000 #Bootstrap replications
for(i in 1:R){
sample_indices <- sample(1:n, size = n, replace = TRUE)
temp_2 <- temp[which(temp$ID %in% temp$ID[sample_indices]),]

temp2 <- survSplit(Surv(tstart,tstop, MS_2) ~ ., data= temp_2, cut=c(30), episode= "tgroup", id="id")
model <- coxph(
  formula = Surv(tstart,tstop, MS_2) ~ 
    Sex+PlaceOfBirth+Ethnicity+YearOfBirth+OlderSiblings+Smoke+ChildBodySize+
    PC1+PC2+PC3+PC4+    
    DRB1_1303+DRB1_801+B_3801+DQA1_101+DQB1_301+DRB1_301+B_4402_2+B_702+B_5501_2+DQB1_302+
    Mononucleosis*HLAE+
    Mononucleosis*DRB1_1501:strata(tgroup)+
    Mono*A_201_2+
    cluster(eid),
  data = temp2)

coef<-coef(mod1)
name1<-"Mononucleosis"
name2<-"HLAE"
name3<-"Mononucleosis:HLAE"

coef<-coef[which(names(coef) %in% c(name1,name2,name3))]
RERI<-exp(coef[1]+coef[2]+coef[3])-exp(coef[1])-exp(coef[2])+1
RERI_vector<-c(RERI_vector,RERI)

#######SAVE OTHER RELEVANT ESTIMATES IN RESPECTIVE VECTORS

}

####95% CIs and p-value (source codes were taken from R package boot.pval, https://github.com/mthulin/boot.pval)

#95% CIs BCa method
library(coxed)
      CLlower<-bca(RERI_vector)[1]
      CLupper<-bca(RERI_vector)[2]
print(c(CLlower,CLupper)

#p-value
alpha_seq <- seq(1e-15, 1-1e-15, 1/R)
      bounds<-NULL
      for(i in 1:length(alpha_seq)){
        bounds<-rbind(bounds,bca(RERI_vector, conf.level = 1-alpha_seq[i])
      }
      
      theta_null<-0 #Null value
      pvalue<-alpha_seq[which.min(theta_null >= bounds[,1] & theta_null <= bounds[,2])]
      print(pvalue)
