# Supplementary material for: Stratifying Multiple Sclerosis Susceptibility Risk: The Role of HLA‐E*01 and Infectious Mononucleosis in a Population Cohort
Source: Eur J Neurol. 2025 Apr 7;32(4):e70131. doi: 10.1111/ene.70131 (PMC11973926; doi:10.1111/ene.70131)
Supplement: Supplementary file 7 — Tables S1‐S5. [file ENE-32-e70131-s007.xlsx]

## Sheet: Summary
Supplementary Table 1: Sources of Multiple Sclerosis and Infectious Mononucleosis diagnoses.
Supplementary Table 2. UK Biobank data field IDs used to define variables in the analysis.
Supplementary Table 3. Associations between Infectious Mononucleosis and Multiple Sclerosis risk in individuals with different combinations of HLA alleles (E*01:01, DRB1*15:01, and A*02:01) and with an age up to or over 30 years old, based on a Cox model including interaction terms between HLA alleles and Infectious Mononucleosis.
Supplementary Table 4. Additive interactions measured using the Relative Excess Risk due to Interaction (RERI) between HLA-E*01 and Infectious Mononucleosis on Multiple Sclerosis risk in individuals with different combinations of HLA alleles (E*01:01, DRB1*15:01, and A*02:01) and with an age up to or over 30 years old, based on a Cox model including interaction terms between HLA alleles and Infec…
Supplementary Table 5. Results from sensitivity analyses for additive interactions measured using the Relative Excess Risk due to Interaction (RERI) between HLA-E*01 and Infectious Mononucleosis on Multiple Sclerosis risk

## Sheet: Table S1
Supplementary Table 1: Sources of Multiple Sclerosis and Infectious Mononucleosis diagnoses.
Source	Infectious Mononucleosis diagnosis	Multiple Sclerosis diagnoses
Death register only	3	3
Death register and other source(s)	0	0
Primary care only	1861	96
Primary care and other source(s)	95	448
Hospital admissions data only	90	540
Hospital admissions data and other source(s)	12	118
Self-report only	1723	198
Self-report and other source(s)	71	1178

## Sheet: Table S2
Supplementary Table 2. UK Biobank data field IDs used to define variables in the analysis.
Variable	UK Biobank Field ID
Sex	31
Year of Birth	32
Date of Birth, derived from year and month of birth, while day of birth was fixed to the first day of the month.	32 and 54
Place of Birth	1647 and 20115
Comparative body size at age 10	1687
Smoking on most or all days, considering the age reported for the question “How old were you when you first started smoking on most days?” in current and former smokers	3436 and 2867
Having older siblings	5057, 1873, 1883
Genetic principal components	22009
HLA alleles	22828 and 22182
Multiple Sclerosis diagnosis date, considering hospital admissions, primary care, death registries as well as self-reported sources	131042, 131043
Infectious Mononucleosis diagnosis date, considering hospital admissions, primary care, death registries as well as self-reported sources	130218, 130219

## Sheet: Table S3
Supplementary Table 3. Associations between Infectious Mononucleosis and Multiple Sclerosis risk in individuals with different combinations
of HLA alleles (E*01:01, DRB1*15:01, and A*02:01) and with an age up to or over 30 years old, based on a Cox model including interaction terms
between HLA alleles and Infectious Mononucleosis.
HLA-E*01:01	HLA-DRB1*15:01	HLA-A*02:01	HR [95% CI]	p-value
-	-	-	0.80 [0.68; 1.47]	0.6674
+	-	-	1.33 [1.29; 2.01]	<0.001
++	-	-	2.19 [2.15; 3.04]	<0.001
-	+ (<=30 years old)	-	1.83 [1.20; 2.99]	0.0202
+	+ (<=30 years old)	-	3.02 [1.97; 4.27]	<0.001
++	+ (<=30 years old)	-	4.98 [2.96; 6.80]	<0.001
-	+ (>30 years old)	-	1.10 [1.05; 1.96]	0.0316
+	+ (>30 years old)	-	1.81 [1.70; 2.82]	<0.001
++	+ (>30 years old)	-	2.98 [2.68; 4.47]	<0.001
-	++ (<=30 years old)	-	4.17 [1.39; 6.63]	0.0237
+	++ (<=30 years old)	-	6.87 [2.23; 9.96]	0.0235
++	++ (<=30 years old)	-	11.34 [3.50; 16.42]	<0.001
-	++ (>30 years old)	-	1.49 [1.36; 2.91]	0.0062
+	++ (>30 years old)	-	2.46 [2.10; 4.35]	<0.001
++	++ (>30 years old)	-	4.06 [3.10; 7.18]	<0.001
-	-	+	0.85 [0.68; 1.49]	0.7468
+	-	+	1.41 [1.17; 2.07]	0.0048
++	-	+	2.32 [1.82; 3.18]	<0.001
-	+ (<=30 years old)	+	1.94 [1.24; 2.97]	0.0166
+	+ (<=30 years old)	+	3.20 [1.98; 4.30]	<0.001
++	+ (<=30 years old)	+	5.28 [2.97; 6.96]	<0.001
-	+ (>30 years old)	+	1.16 [1.04; 1.91]	0.03
+	+ (>30 years old)	+	1.92 [1.77; 2.77]	<0.001
++	+ (>30 years old)	+	3.16 [2.55; 4.57]	<0.001
-	++ (<=30 years old)	+	4.42 [1.43; 6.49]	0.0227
+	++ (<=30 years old)	+	7.30 [2.26; 9.97]	0.0182
++	++ (<=30 years old)	+	12.03 [3.59; 16.66]	<0.001
-	++ (>30 years old)	+	1.58 [1.44; 2.76]	0.0014
+	++ (>30 years old)	+	2.61 [2.24; 4.29]	<0.001
++	++ (>30 years old)	+	4.31 [3.14; 7.25]	<0.001
For E*01:01, DRB1*15:01, and A*02:01, – denotes the lack of allele. For A*02:01, + denotes the presence of at least one allele,
while for E*01:01 and DRB1*15:01 it denotes the presence of one allele only. For E*01:01 and DRB1*15:01, ++ denotes the presence of two alleles.
HR = Hazard Ratio
95% CI = 95% Confidence Interval

## Sheet: Table S4
Supplementary Table 4. Additive interactions measured using the Relative Excess Risk due to Interaction (RERI) between HLA-E*01 and Infectious Mononucleosis on Multiple Sclerosis risk in individuals with
different combinations of HLA alleles (E*01:01, DRB1*15:01, and A*02:01) and with an age up to or over 30 years old, based on a Cox model including interaction terms between HLA alleles and Infectious Mononucleosis.
IM Diagnosis (A)	HLA-E*01:01 (B)	HLA-DRB1*15:01	HLA-A*02:01	HR [95% CI] (A-, B-)	HR [95% CI] (A+, B+)	HR [95% CI] (A+, B-)	HR [95% CI] (A-, B+)	RERI [95% CI]	AP	p-value
Yes	+	-	+	1.00 (Reference)	1.48 [1.25; 2.19]	0.85 [0.72; 1.55]	1.05 [0.99; 1.08]	0.57 [0.37; 0.80]	0.39	<0.001
	+	-	-	1.00 (Reference)	1.39 [1.32; 2.13]	0.80 [0.72; 1.51]	1.05 [0.99; 1.08]	0.54 [0.43; 0.75]	0.39	<0.001
	+	+ (<=30 years old)	+	1.00 (Reference)	3.37 [2.13; 4.57]	1.94 [1.35; 3.08]	1.05 [0.99; 1.08]	1.38 [0.67; 1.86]	0.41	<0.001
	+	+ (<=30 years old)	-	1.00 (Reference)	3.18 [2.13; 4.54]	1.83 [1.32; 3.07]	1.05 [0.99; 1.08]	1.29 [0.72; 1.81]	0.41	<0.001
	+	+ (>30 years old)	+	1.00 (Reference)	2.02 [1.88; 2.91]	1.16 [1.08; 1.94]	1.05 [0.99; 1.08]	0.80 [0.52; 1.19]	0.4	<0.001
	+	+ (>30 years old)	-	1.00 (Reference)	1.90 [1.87; 2.98]	1.10 [1.08; 1.99]	1.05 [0.99; 1.08]	0.75 [0.54; 1.16]	0.4	<0.001
	+	++ (<=30 years old)	+	1.00 (Reference)	7.68 [2.79; 10.84]	4.42 [1.78; 6.84]	1.05 [0.99; 1.08]	3.20 [1.04; 4.75]	0.42	<0.001
	+	++ (<=30 years old)	-	1.00 (Reference)	7.23 [2.52; 10.82]	4.17 [1.82; 7.05]	1.05 [0.99; 1.08]	3.01 [1.04; 4.59]	0.42	<0.001
	+	++ (>30 years old)	+	1.00 (Reference)	2.75 [2.39; 4.54]	1.58 [1.49; 2.81]	1.05 [0.99; 1.08]	1.11 [0.69; 1.96]	0.4	<0.001
	+	++ (>30 years old)	-	1.00 (Reference)	2.59 [2.39; 4.64]	1.49 [1.43; 2.97]	1.05 [0.99; 1.08]	1.05 [0.67; 1.96]	0.4	<0.001
	++	-	+	1.00 (Reference)	2.57 [2.01; 3.48]	0.85 [0.72; 1.55]	1.11 [0.99; 1.17]	1.61 [0.93; 2.30]	0.63	<0.001
	++	-	-	1.00 (Reference)	2.42 [2.33; 3.32]	0.80 [0.72; 1.51]	1.11 [0.99; 1.17]	1.51 [1.05; 2.17]	0.62	<0.001
	++	+ (<=30 years old)	+	1.00 (Reference)	5.85 [3.39; 7.70]	1.94 [1.35; 3.08]	1.11 [0.99; 1.17]	3.80 [1.73; 5.44]	0.65	<0.001
	++	+ (<=30 years old)	-	1.00 (Reference)	5.51 [3.46; 7.49]	1.83 [1.32; 3.07]	1.11 [0.99; 1.17]	3.57 [1.84; 5.29]	0.65	<0.001
	++	+ (>30 years old)	+	1.00 (Reference)	3.50 [2.84; 5.02]	1.16 [1.08; 1.94]	1.11 [0.99; 1.17]	2.23 [1.31; 3.54]	0.64	<0.001
	++	+ (>30 years old)	-	1.00 (Reference)	3.30 [2.98; 4.92]	1.10 [1.08; 1.99]	1.11 [0.99; 1.17]	2.10 [1.35; 3.42]	0.64	<0.001
	++	++ (<=30 years old)	+	1.00 (Reference)	13.32 [4.71; 19.08]	4.42 [1.78; 6.84]	1.11 [0.99; 1.17]	8.79 [2.83; 13.94]	0.66	<0.001
	++	++ (<=30 years old)	-	1.00 (Reference)	12.55 [4.47; 18.75]	4.17 [1.82; 7.05]	1.11 [0.99; 1.17]	8.28 [2.98; 13.89]	0.66	<0.001
	++	++ (>30 years old)	+	1.00 (Reference)	4.77 [3.62; 8.14]	1.58 [1.49; 2.81]	1.11 [0.99; 1.17]	3.08 [1.71; 5.86]	0.65	<0.001
	++	++ (>30 years old)	-	1.00 (Reference)	4.49 [3.52; 8.08]	1.49 [1.43; 2.97]	1.11 [0.99; 1.17]	2.89 [1.64; 5.65]	0.64	<0.001
For E*01:01, DRB1*15:01, and A*02:01, – denotes the lack of the allele. For A*02:01, + denotes the presence of at least one allele, while for E*01:01 and DRB1*15:01 it denotes the presence of one allele only.
For E*01:01 and DRB1*15:01, ++ denotes the presence of two alleles.
For A and B, + and - denote the presence or absence of each factor A and B, respectively. For example, HR(A+B+) denotes the Hazard Ratio in individuals having both infectious mononucleosis diagnosis and HLA-E*01:01 compared to individuals without infectious mononucleosis diagnosis and without HLA-E*01:01 allele.
HR = Hazard Ratio
95% CI = 95% Confidence Interval
RERI = Relative Excess Risk due to Interaction
AP = Attributable Proportion due to Interaction

## Sheet: Table S5
Supplementary Table 5. Results from sensitivity analyses for additive interactions measured using the Relative Excess Risk due to Interaction (RERI) between HLA-E*01 and Infectious Mononucleosis on Multiple Sclerosis risk
Sensitivity Analysis 1: follow-up censored up to 50 years of age (exclude 761 late-onset MS cases)
IM Diagnosis (A)	HLA-E*01:01 (B)	HLA-DRB1*15:01	HLA-A*02:01	HR [95% CI] (A-, B-)	HR [95% CI] (A+, B+)	HR [95% CI] (A+, B-)	HR [95% CI] (A-, B+)	RERI [95% CI]	AP	p-value
Yes	+	-	+	1.00 (Reference)	1.38 [1.08; 2.07]	0.77 [0.55; 1.42]	1.02 [0.97; 1.07]	0.60 [0.30; 0.88]	0.43	<0.001
	+	-	-	1.00 (Reference)	1.03 [0.93; 1.64]	0.57 [0.42; 1.14]	1.02 [0.97; 1.07]	0.44 [0.29; 0.64]	0.43	<0.001
	+	+ (<=30 years old)	+	1.00 (Reference)	3.51 [2.39; 4.92]	1.95 [1.21; 3.2]	1.02 [0.97; 1.07]	1.54 [0.65; 2.21]	0.44	<0.001
	+	+ (<=30 years old)	-	1.00 (Reference)	2.61 [1.93; 3.87]	1.45 [0.95; 2.59]	1.02 [0.97; 1.07]	1.14 [0.59; 1.63]	0.44	<0.001
	+	+ (>30 years old)	+	1.00 (Reference)	2.03 [1.6; 2.74]	1.13 [0.82; 1.78]	1.02 [0.97; 1.07]	0.88 [0.45; 1.29]	0.43	<0.001
	+	+ (>30 years old)	-	1.00 (Reference)	1.51 [1.39; 2.3]	0.84 [0.67; 1.53]	1.02 [0.97; 1.07]	0.65 [0.40; 0.96]	0.43	<0.001
	+	++ (<=30 years old)	+	1.00 (Reference)	8.90 [4.04; 12.98]	4.95 [2.25; 8]	1.02 [0.97; 1.07]	3.93 [1.31; 6.19]	0.44	<0.001
	+	++ (<=30 years old)	-	1.00 (Reference)	6.62 [2.89; 10.17]	3.69 [1.59; 6.47]	1.02 [0.97; 1.07]	2.92 [1.17; 4.59]	0.44	<0.001
	+	++ (>30 years old)	+	1.00 (Reference)	2.99 [2.19; 4.24]	1.66 [1.23; 2.57]	1.02 [0.97; 1.07]	1.31 [0.61; 2.07]	0.44	<0.001
	+	++ (>30 years old)	-	1.00 (Reference)	2.22 [1.76; 3.51]	1.24 [0.92; 2.26]	1.02 [0.97; 1.07]	0.97 [0.53; 1.59]	0.44	<0.001
	++	-	+	1.00 (Reference)	2.49 [1.72; 3.64]	0.77 [0.55; 1.42]	1.04 [0.94; 1.14]	1.68 [0.78; 2.78]	0.67	<0.001
	++	-	-	1.00 (Reference)	1.85 [1.79; 2.76]	0.57 [0.42; 1.14]	1.04 [0.94; 1.14]	1.24 [0.77; 1.97]	0.67	<0.001
	++	+ (<=30 years old)	+	1.00 (Reference)	6.31 [3.56; 9.16]	1.95 [1.21; 3.2]	1.04 [0.94; 1.14]	4.31 [1.76; 7.29]	0.68	<0.001
	++	+ (<=30 years old)	-	1.00 (Reference)	4.69 [3.33; 6.8]	1.45 [0.95; 2.59]	1.04 [0.94; 1.14]	3.2 [1.50; 5.05]	0.68	<0.001
	++	+ (>30 years old)	+	1.00 (Reference)	3.65 [2.51; 5.33]	1.13 [0.82; 1.78]	1.04 [0.94; 1.14]	2.48 [1.22; 4.31]	0.68	<0.001
	++	+ (>30 years old)	-	1.00 (Reference)	2.72 [2.28; 4]	0.84 [0.67; 1.53]	1.04 [0.94; 1.14]	1.84 [1.00; 3.06]	0.68	<0.001
	++	++ (<=30 years old)	+	1.00 (Reference)	15.98 [6.82; 25.18]	4.95 [2.25; 8.00]	1.04 [0.94; 1.14]	10.99 [3.48; 20.53]	0.69	<0.001
	++	++ (<=30 years old)	-	1.00 (Reference)	11.9 [5.74; 19.24]	3.69 [1.59; 6.47]	1.04 [0.94; 1.14]	8.17 [2.99; 14.23]	0.69	<0.001
	++	++ (>30 years old)	+	1.00 (Reference)	5.36 [3.34; 8.73]	1.66 [1.23; 2.57]	1.04 [0.94; 1.14]	3.66 [1.61; 6.93]	0.68	<0.001
	++	++ (>30 years old)	-	1.00 (Reference)	3.99 [2.73; 6.54]	1.24 [0.92; 2.26]	1.04 [0.94; 1.14]	2.72 [1.31; 5.07]	0.68	<0.001
Sensitivity Analysis 2: excluded 46870 individuals born outside UK
IM Diagnosis (A)	HLA-E*01:01 (B)	HLA-DRB1*15:01	HLA-A*02:01	HR [95% CI] (A-, B-)	HR [95% CI] (A+, B+)	HR [95% CI] (A+, B-)	HR [95% CI] (A-, B+)	RERI [95% CI]	AP	p-value
Yes	+	-	+	1.00 (Reference)	1.51 [1.21; 2.17]	0.90 [0.70; 1.55]	1.06 [1.01; 1.09]	0.55 [0.33; 0.78]	0.36	<0.001
	+	-	-	1.00 (Reference)	1.47 [1.40; 2.25]	0.87 [0.75; 1.65]	1.06 [1.01; 1.09]	0.54 [0.38; 0.76]	0.37	<0.001
	+	+ (<=30 years old)	+	1.00 (Reference)	3.44 [2.38; 4.74]	2.04 [1.44; 3.31]	1.06 [1.01; 1.09]	1.34 [0.71; 1.89]	0.39	<0.001
	+	+ (<=30 years old)	-	1.00 (Reference)	3.35 [2.65; 4.92]	1.99 [1.47; 3.4]	1.06 [1.01; 1.09]	1.3 [0.78; 1.9]	0.39	<0.001
	+	+ (>30 years old)	+	1.00 (Reference)	1.91 [1.69; 2.67]	1.13 [1.01; 1.84]	1.06 [1.01; 1.09]	0.71 [0.4; 1.06]	0.37	<0.001
	+	+ (>30 years old)	-	1.00 (Reference)	1.86 [1.86; 2.87]	1.1 [1.03; 1.99]	1.06 [1.01; 1.09]	0.69 [0.43; 1.07]	0.37	<0.001
	+	++ (<=30 years old)	+	1.00 (Reference)	7.82 [3.89; 11.68]	4.64 [2.21; 7.48]	1.06 [1.01; 1.09]	3.12 [1.16; 4.95]	0.4	<0.001
	+	++ (<=30 years old)	-	1.00 (Reference)	7.62 [4.03; 12.02]	4.52 [2.51; 8.11]	1.06 [1.01; 1.09]	3.04 [1.34; 5.17]	0.4	<0.001
	+	++ (>30 years old)	+	1.00 (Reference)	2.41 [1.96; 3.84]	1.43 [1.25; 2.47]	1.06 [1.01; 1.09]	0.92 [0.47; 1.61]	0.38	<0.001
	+	++ (>30 years old)	-	1.00 (Reference)	2.35 [1.97; 4.18]	1.39 [1.22; 2.75]	1.06 [1.01; 1.09]	0.89 [0.46; 1.69]	0.38	<0.001
	++	-	+	1.00 (Reference)	2.55 [1.86; 3.38]	0.90 [0.70; 1.55]	1.13 [1.02; 1.19]	1.52 [0.81; 2.23]	0.6	<0.001
	++	-	-	1.00 (Reference)	2.49 [2.4; 3.41]	0.87 [0.75; 1.65]	1.13 [1.02; 1.19]	1.48 [0.96; 2.22]	0.59	<0.001
	++	+ (<=30 years old)	+	1.00 (Reference)	5.8 [3.71; 7.85]	2.04 [1.44; 3.31]	1.13 [1.02; 1.19]	3.63 [1.77; 5.6]	0.63	<0.001
	++	+ (<=30 years old)	-	1.00 (Reference)	5.65 [4.3; 7.97]	1.99 [1.47; 3.4]	1.13 [1.02; 1.19]	3.53 [1.92; 5.65]	0.62	<0.001
	++	+ (>30 years old)	+	1.00 (Reference)	3.22 [2.5; 4.49]	1.13 [1.01; 1.84]	1.13 [1.02; 1.19]	1.96 [0.98; 3.12]	0.61	<0.001
	++	+ (>30 years old)	-	1.00 (Reference)	3.14 [2.77; 4.67]	1.10 [1.03; 1.99]	1.13 [1.02; 1.19]	1.90 [1.08; 3.18]	0.61	<0.001
	++	++ (<=30 years old)	+	1.00 (Reference)	13.19 [5.99; 20.11]	4.64 [2.21; 7.48]	1.13 [1.02; 1.19]	8.42 [3.05; 14.74]	0.64	<0.001
	++	++ (<=30 years old)	-	1.00 (Reference)	12.86 [6.66; 20.95]	4.52 [2.51; 8.11]	1.13 [1.02; 1.19]	8.21 [3.44; 15.4]	0.64	<0.001
	++	++ (>30 years old)	+	1.00 (Reference)	4.06 [2.81; 6.67]	1.43 [1.25; 2.47]	1.13 [1.02; 1.19]	2.5 [1.12; 4.73]	0.62	<0.001
	++	++ (>30 years old)	-	1.00 (Reference)	3.96 [2.82; 7.12]	1.39 [1.22; 2.75]	1.13 [1.02; 1.19]	2.43 [1.19; 4.95]	0.61	<0.001
For E*01:01, DRB1*15:01, and A*02:01, – denotes the lack of the allele. For A*02:01, + denotes the presence of at least one allele, while for E*01:01 and DRB1*15:01 it denotes the presence of one allele only.
For E*01:01 and DRB1*15:01, ++ denotes the presence of two alleles.
For A and B, + and - denote the presence or absence of each factor A and B, respectively. For example, HR(A+B+) denotes the Hazard Ratio in individuals having both infectious mononucleosis diagnosis and HLA-E*01:01 compared to individuals without infectious mononucleosis diagnosis and without HLA-E*01:01 allele.
HR = Hazard Ratio
95% CI = 95% Confidence Interval
RERI = Relative Excess Risk due to Interaction
AP = Attributable Proportion due to Interaction
